# Supplementary material for: A Simple, Efficient, Eco-Friendly Sample Preparation Procedure for the Simultaneous Determination of Hormones in Meat and Fish Products by Gas Chromatography—Mass Spectrometry
Source: Foods. 2022 Oct 5;11(19):3095. doi: 10.3390/foods11193095 (PMC9562678; doi:10.3390/foods11193095)
Supplement: Supplementary file 1 [file foods-11-03095-s001.zip]

Archive with 1 entries (1 files):
- foods-1927699-supplementary.pdf
